# Supplementary material for: A Resolution-Free Parallel Algorithm for Image Edge Detection within the Framework of Enzymatic Numerical P Systems
Source: Molecules. 2019 Mar 29;24(7):1235. doi: 10.3390/molecules24071235 (PMC6479365; doi:10.3390/molecules24071235)
Supplement: Supplementary file 1 [file molecules-24-01235-s001.zip]

Archive with 40 entries (34 files):
- CODE of Table 5/
- CODE of Table 5/Debug/
- CODE of Table 5/Debug/Image_Simulate_Mem.exe
- CODE of Table 5/Debug/Image_Simulate_Mem.ilk
- CODE of Table 5/Debug/Image_Simulate_Mem.pdb
- CODE of Table 5/Image_Simulate_Mem/
- CODE of Table 5/Image_Simulate_Mem.ncb
- CODE of Table 5/Image_Simulate_Mem.sln
- CODE of Table 5/Image_Simulate_Mem.suo
- CODE of Table 5/Image_Simulate_Mem/acap.lib
- CODE of Table 5/Image_Simulate_Mem/Cost Time.txt
- CODE of Table 5/Image_Simulate_Mem/cuda.cu
- CODE of Table 5/Image_Simulate_Mem/cudaFunction.cu
- CODE of Table 5/Image_Simulate_Mem/cudart32_60.dll
- CODE of Table 5/Image_Simulate_Mem/Debug/
- CODE of Table 5/Image_Simulate_Mem/Debug/BuildLog.htm
- CODE of Table 5/Image_Simulate_Mem/Debug/cuda.cu.obj
- CODE of Table 5/Image_Simulate_Mem/Debug/cudaFunction.cu.obj
- CODE of Table 5/Image_Simulate_Mem/Debug/Image_Simulate_Mem.device-link.options
- CODE of Table 5/Image_Simulate_Mem/Debug/Image_Simulate_Mem.exe.embed.manifest
- CODE of Table 5/Image_Simulate_Mem/Debug/Image_Simulate_Mem.exe.embed.manifest.res
- CODE of Table 5/Image_Simulate_Mem/Debug/Image_Simulate_Mem.exe.intermediate.manifest
- CODE of Table 5/Image_Simulate_Mem/Debug/main.obj
- CODE of Table 5/Image_Simulate_Mem/Debug/mt.dep
- CODE of Table 5/Image_Simulate_Mem/Debug/vc90.idb
- CODE of Table 5/Image_Simulate_Mem/Debug/vc90.pdb
- CODE of Table 5/Image_Simulate_Mem/freeglut.lib
- CODE of Table 5/Image_Simulate_Mem/glew32.lib
- CODE of Table 5/Image_Simulate_Mem/Image_Simulate_Mem.vcproj
- CODE of Table 5/Image_Simulate_Mem/Image_Simulate_Mem.vcproj.LOCAL.Doctor.user
- CODE of Table 5/Image_Simulate_Mem/imgProcess.h
- CODE of Table 5/Image_Simulate_Mem/Input_Images/
- CODE of Table 5/Image_Simulate_Mem/main.cpp
- CODE of Table 5/Image_Simulate_Mem/NETAPI32.LIB
- CODE of Table 5/Image_Simulate_Mem/Output_Image/
- CODE of Table 5/Image_Simulate_Mem/PictureLib.lib
- CODE of Table 5/Image_Simulate_Mem/PlayCtrl.lib
- CODE of Table 5/Image_Simulate_Mem/PlayLib.lib
- CODE of Table 5/Image_Simulate_Mem/vc90.pdb
- CODE of Table 5/ReadMe.txt
