# Supplementary material for: A Resolution-Free Parallel Algorithm for Image Edge Detection within the Framework of Enzymatic Numerical P Systems
Source: Molecules. 2019 Mar 29;24(7):1235. doi: 10.3390/molecules24071235 (PMC6479365; doi:10.3390/molecules24071235)
Supplement: Supplementary file 1 [file molecules-24-01235-s001.zip › CODE of Table 5/Image_Simulate_Mem.sln]

Microsoft Visual Studio Solution File, Format Version 10.00
# Visual Studio 2008
Project("{8BC9CEB8-8B4A-11D0-8D11-00A0C91BC942}") = "Image_Simulate_Mem", "Image_Simulate_Mem\Image_Simulate_Mem.vcproj", "{E455E93A-0FC7-4750-8D5F-20ED9052B806}"
EndProject
Global
	GlobalSection(SolutionConfigurationPlatforms) = preSolution
		Debug|Win32 = Debug|Win32
		Release|Win32 = Release|Win32
	EndGlobalSection
	GlobalSection(ProjectConfigurationPlatforms) = postSolution
		{E455E93A-0FC7-4750-8D5F-20ED9052B806}.Debug|Win32.ActiveCfg = Debug|Win32
		{E455E93A-0FC7-4750-8D5F-20ED9052B806}.Debug|Win32.Build.0 = Debug|Win32
		{E455E93A-0FC7-4750-8D5F-20ED9052B806}.Release|Win32.ActiveCfg = Release|Win32
		{E455E93A-0FC7-4750-8D5F-20ED9052B806}.Release|Win32.Build.0 = Release|Win32
	EndGlobalSection
	GlobalSection(SolutionProperties) = preSolution
		HideSolutionNode = FALSE
	EndGlobalSection
EndGlobal
