# Supplementary material for: A Resolution-Free Parallel Algorithm for Image Edge Detection within the Framework of Enzymatic Numerical P Systems
Source: Molecules. 2019 Mar 29;24(7):1235. doi: 10.3390/molecules24071235 (PMC6479365; doi:10.3390/molecules24071235)
Supplement: Supplementary file 1 [file molecules-24-01235-s001.zip › CODE of Table 5/Image_Simulate_Mem/Cost Time.txt]

AT3_1m4_01-768.tif
TimeMGPU  0.1325
TimeCPU   9.2

cameraman-768.tif
TimeMGPU  0.13
TimeCPU   11

circbw-768.tif
TimeMGPU  0.1298
TimeCPU   13.3

circlesBrightDark-768.png
TimeMGPU  0.1301
TimeCPU   12.2

lena-768.jpg
TimeMGPU  0.13
TimeCPU   8.8

mri-768.tif
TimeMGPU  0.13
TimeCPU   9.5

rice-768.png
TimeMGPU  0.13
TimeCPU   10

testpat-768.png
TimeMGPU  0.1302
TimeCPU   7.4

text-768.png
TimeMGPU  0.1306
TimeCPU   7

toyobjects-768.png
TimeMGPU  0.1307
TimeCPU   6.9
