# Supplementary material for: A Resolution-Free Parallel Algorithm for Image Edge Detection within the Framework of Enzymatic Numerical P Systems
Source: Molecules. 2019 Mar 29;24(7):1235. doi: 10.3390/molecules24071235 (PMC6479365; doi:10.3390/molecules24071235)
Supplement: Supplementary file 1 [file molecules-24-01235-s001.zip › CODE of Table 5/Image_Simulate_Mem/cuda.cu]

#include <cuda.h>
#include <cuda_runtime.h>
#include "cudaFunction.cu"

extern "C" void cSobelInCuda(unsigned char* dstMat, const unsigned char* srcMat, const int srcHeight, const int srcWidth)
{
	dim3 threads(16, 16);
	dim3 blocks((srcHeight* 3+ 15)/ 16, (srcWidth* 3+ 15)/16);
	sobelInCuda<<<blocks, threads>>>(dstMat, srcMat, srcHeight, srcWidth);
}
