# Supplementary material for: A Resolution-Free Parallel Algorithm for Image Edge Detection within the Framework of Enzymatic Numerical P Systems
Source: Molecules. 2019 Mar 29;24(7):1235. doi: 10.3390/molecules24071235 (PMC6479365; doi:10.3390/molecules24071235)
Supplement: Supplementary file 1 [file molecules-24-01235-s001.zip › CODE of Table 5/Image_Simulate_Mem/Debug/mt.dep]

Manifest resource last updated at 15:01:55.05 on 2019/03/08 ÖÜÎå 
