# Supplementary material for: A Resolution-Free Parallel Algorithm for Image Edge Detection within the Framework of Enzymatic Numerical P Systems
Source: Molecules. 2019 Mar 29;24(7):1235. doi: 10.3390/molecules24071235 (PMC6479365; doi:10.3390/molecules24071235)
Supplement: Supplementary file 1 [file molecules-24-01235-s001.zip › CODE of Table 5/Image_Simulate_Mem/Image_Simulate_Mem.vcproj]

<?xml version="1.0" encoding="gb2312"?>
<VisualStudioProject
	ProjectType="Visual C++"
	Version="9.00"
	Name="Image_Simulate_Mem"
	ProjectGUID="{E455E93A-0FC7-4750-8D5F-20ED9052B806}"
	RootNamespace="Image_Simulate_Mem"
	Keyword="Win32Proj"
	TargetFrameworkVersion="196613"
	>
	<Platforms>
		<Platform
			Name="Win32"
		/>
	</Platforms>
	<ToolFiles>
		<DefaultToolFile
			FileName="NvCudaRuntimeApi.v6.0.rules"
		/>
	</ToolFiles>
	<Configurations>
		<Configuration
			Name="Debug|Win32"
			OutputDirectory="$(SolutionDir)$(ConfigurationName)"
			IntermediateDirectory="$(ConfigurationName)"
			ConfigurationType="1"
			CharacterSet="1"
			>
			<Tool
				Name="VCPreBuildEventTool"
			/>
			<Tool
				Name="VCCustomBuildTool"
			/>
			<Tool
				Name="Cudart Build Rule"
			/>
			<Tool
				Name="VCXMLDataGeneratorTool"
			/>
			<Tool
				Name="VCWebServiceProxyGeneratorTool"
			/>
			<Tool
				Name="VCMIDLTool"
			/>
			<Tool
				Name="VCCLCompilerTool"
				Optimization="0"
				PreprocessorDefinitions="WIN32;_DEBUG;_CONSOLE"
				MinimalRebuild="true"
				BasicRuntimeChecks="3"
				RuntimeLibrary="3"
				UsePrecompiledHeader="0"
				WarningLevel="3"
				DebugInformationFormat="4"
			/>
			<Tool
				Name="VCManagedResourceCompilerTool"
			/>
			<Tool
				Name="VCResourceCompilerTool"
			/>
			<Tool
				Name="VCPreLinkEventTool"
			/>
			<Tool
				Name="VCLinkerTool"
				AdditionalDependencies="PictureLib.lib cudart.lib glew32.lib msvcrtd.lib msvcprtd.lib OpenThreadsd.lib opencv_calib3d246d.lib opencv_contrib246d.lib opencv_core246d.lib opencv_features2d246d.lib opencv_flann246d.lib opencv_gpu246d.lib opencv_highgui246d.lib opencv_imgproc246d.lib opencv_legacy246d.lib opencv_ml246d.lib opencv_nonfree246d.lib opencv_objdetect246d.lib opencv_photo246d.lib opencv_stitching246d.lib opencv_ts246d.lib opencv_video246d.lib opencv_videostab246d.lib acap.lib PlayLib.lib ws2_32.lib NETAPI32.LIB PlayCtrl.lib"
				LinkIncremental="2"
				IgnoreDefaultLibraryNames="LIBCMTD.lib;LIBCMT.lib"
				GenerateDebugInformation="true"
				SubSystem="1"
				TargetMachine="1"
			/>
			<Tool
				Name="VCALinkTool"
			/>
			<Tool
				Name="VCManifestTool"
			/>
			<Tool
				Name="VCXDCMakeTool"
			/>
			<Tool
				Name="VCBscMakeTool"
			/>
			<Tool
				Name="VCFxCopTool"
			/>
			<Tool
				Name="VCAppVerifierTool"
			/>
			<Tool
				Name="VCPostBuildEventTool"
			/>
		</Configuration>
		<Configuration
			Name="Release|Win32"
			OutputDirectory="$(SolutionDir)$(ConfigurationName)"
			IntermediateDirectory="$(ConfigurationName)"
			ConfigurationType="1"
			CharacterSet="1"
			WholeProgramOptimization="1"
			>
			<Tool
				Name="VCPreBuildEventTool"
			/>
			<Tool
				Name="VCCustomBuildTool"
			/>
			<Tool
				Name="Cudart Build Rule"
			/>
			<Tool
				Name="VCXMLDataGeneratorTool"
			/>
			<Tool
				Name="VCWebServiceProxyGeneratorTool"
			/>
			<Tool
				Name="VCMIDLTool"
			/>
			<Tool
				Name="VCCLCompilerTool"
				Optimization="2"
				EnableIntrinsicFunctions="true"
				PreprocessorDefinitions="WIN32;NDEBUG;_CONSOLE"
				RuntimeLibrary="2"
				EnableFunctionLevelLinking="true"
				UsePrecompiledHeader="0"
				WarningLevel="3"
				DebugInformationFormat="3"
			/>
			<Tool
				Name="VCManagedResourceCompilerTool"
			/>
			<Tool
				Name="VCResourceCompilerTool"
			/>
			<Tool
				Name="VCPreLinkEventTool"
			/>
			<Tool
				Name="VCLinkerTool"
				LinkIncremental="1"
				GenerateDebugInformation="true"
				SubSystem="1"
				OptimizeReferences="2"
				EnableCOMDATFolding="2"
				TargetMachine="1"
			/>
			<Tool
				Name="VCALinkTool"
			/>
			<Tool
				Name="VCManifestTool"
			/>
			<Tool
				Name="VCXDCMakeTool"
			/>
			<Tool
				Name="VCBscMakeTool"
			/>
			<Tool
				Name="VCFxCopTool"
			/>
			<Tool
				Name="VCAppVerifierTool"
			/>
			<Tool
				Name="VCPostBuildEventTool"
			/>
		</Configuration>
	</Configurations>
	<References>
	</References>
	<Files>
		<Filter
			Name="Source Files"
			Filter="cpp;c;cc;cxx;def;odl;idl;hpj;bat;asm;asmx"
			UniqueIdentifier="{4FC737F1-C7A5-4376-A066-2A32D752A2FF}"
			>
			<File
				RelativePath=".\cuda.cu"
				>
			</File>
			<File
				RelativePath=".\cudaFunction.cu"
				>
			</File>
		</Filter>
		<Filter
			Name="Header Files"
			Filter="h;hpp;hxx;hm;inl;inc;xsd"
			UniqueIdentifier="{93995380-89BD-4b04-88EB-625FBE52EBFB}"
			>
		</Filter>
		<Filter
			Name="Resource Files"
			Filter="rc;ico;cur;bmp;dlg;rc2;rct;bin;rgs;gif;jpg;jpeg;jpe;resx;tiff;tif;png;wav"
			UniqueIdentifier="{67DA6AB6-F800-4c08-8B7A-83BB121AAD01}"
			>
			<File
				RelativePath=".\main.cpp"
				>
			</File>
		</Filter>
	</Files>
	<Globals>
	</Globals>
</VisualStudioProject>
