# Supplementary material for: A Resolution-Free Parallel Algorithm for Image Edge Detection within the Framework of Enzymatic Numerical P Systems
Source: Molecules. 2019 Mar 29;24(7):1235. doi: 10.3390/molecules24071235 (PMC6479365; doi:10.3390/molecules24071235)
Supplement: Supplementary file 1 [file molecules-24-01235-s001.zip › CODE of Table 5/Image_Simulate_Mem/Image_Simulate_Mem.vcproj.LOCAL.Doctor.user]

<?xml version="1.0" encoding="gb2312"?>
<VisualStudioUserFile
	ProjectType="Visual C++"
	Version="9.00"
	ShowAllFiles="false"
	>
	<Configurations>
		<Configuration
			Name="Debug|Win32"
			>
			<DebugSettings
				Command="$(TargetPath)"
				WorkingDirectory=""
				CommandArguments=""
				Attach="false"
				DebuggerType="3"
				Remote="1"
				RemoteMachine="LOCAL"
				RemoteCommand=""
				HttpUrl=""
				PDBPath=""
				SQLDebugging=""
				Environment=""
				EnvironmentMerge="true"
				DebuggerFlavor=""
				MPIRunCommand=""
				MPIRunArguments=""
				MPIRunWorkingDirectory=""
				ApplicationCommand=""
				ApplicationArguments=""
				ShimCommand=""
				MPIAcceptMode=""
				MPIAcceptFilter=""
			/>
		</Configuration>
		<Configuration
			Name="Release|Win32"
			>
			<DebugSettings
				Command="$(TargetPath)"
				WorkingDirectory=""
				CommandArguments=""
				Attach="false"
				DebuggerType="3"
				Remote="1"
				RemoteMachine="LOCAL"
				RemoteCommand=""
				HttpUrl=""
				PDBPath=""
				SQLDebugging=""
				Environment=""
				EnvironmentMerge="true"
				DebuggerFlavor=""
				MPIRunCommand=""
				MPIRunArguments=""
				MPIRunWorkingDirectory=""
				ApplicationCommand=""
				ApplicationArguments=""
				ShimCommand=""
				MPIAcceptMode=""
				MPIAcceptFilter=""
			/>
		</Configuration>
	</Configurations>
</VisualStudioUserFile>
